# Supplementary material for: Sport Nutrition Knowledge, Attitudes, Sources of Information, and Dietary Habits of Sport-Team Athletes
Source: Nutrients. 2022 Mar 23;14(7):1345. doi: 10.3390/nu14071345 (PMC9002668; doi:10.3390/nu14071345)
Supplement: Supplementary file 1 [file nutrients-14-01345-s001.zip]

Archive with 1 entries (1 files):
- nutrients-1631122-supplementary.pdf
